# Supplementary material for: Exploratory data of the microalgae compounds for food purposes
Source: Data Brief. 2020 Jan 25;29:105182. doi: 10.1016/j.dib.2020.105182 (PMC7005492; doi:10.1016/j.dib.2020.105182)
Supplement: Multimedia component 1 [file mmc1.xlsx]

## Sheet: Chemical composition
	S. obliquus				P. autumnale
	A1	A2	A3		A1	A2	A3
Lipids	15.6	15.73	15.6		14.56	15.54	16.39
Proteins	50.3	50.6	50.3		50	50.18	50.44
Moisture	5.2	5.23	4.61		4.84	4.1	3.1
Minerals	5.136	5.95	5		8.12	7.12	6.12
Fiber	0.76	0.75	0.78		0.72	0.73	0.72
total	76.996	78.26	76.29		78.24	77.67	76.77
Carbohydrates	23.004	21.74	23.71		21.76	22.33	23.23

## Sheet: Fatty acids
S. obliquus
	A1	A2	A3
capric (C10:0)	1.2322	1.3017	1.2655
lauric (C12:0)	0.4947	0.4939	0.4922
meristic (C14:0)	0.6539	0.6391	0.6468
pentadecylic (C15:0)	0.2387	0.1781	0.2099
palmitic (C16:0)	26.9118	27.6199	27.2659
palmitoleic (C16:1)	13.0675	12.9696	13.0703
margaric (C17:0)	0.4433	0.4477	0.4448
stearic (C18:0)	2.3901	2.3663	2.3663
oleic (C18:1n9)	13.6851	13.7802	13.5225
linoleic (C18:2n6)	17.7451	17.2007	17.4507
α-linolenic (C18:2n3)	17.9205	17.8855	17.9054
stearidonic (C18:4n3)	2.8129	2.7506	2.7616
behenic (C22:0)	0.4194	0.4337	0.43
lignoceric (C24:0)	1.1579	1.1762	1.19397
SFA	33.942	34.6566	34.3153
MUFA	26.7526	26.7498	26.5928
PUFA	38.4785	37.8368	38.1177
P. autumnale
	A1	A2	A3
capric (C10:0)	1.9008	1.7768	1.8672
lauric (C12:0)	0.8284	0.8029	0.8281
meristic (C14:0)	1.1966	1.2044	1.2237
pentadecylic (C15:0)	0.2825	0.3397	0.3099
palmitic (C16:0)	49.7911	49.2649	49.5415
palmitoleic (C16:1)	8.07	8.8317	8.4519
margaric (C17:0)	1.3268	1.4732	1.3999
stearic (C18:0)	3.9353	4.2828	4.1213
oleic (C18:1n9)	1.5841	1.6216	1.5901
linoleic (C18:2n6)	24.7328	25.2244	24.9795
α-linolenic (C18:2n3)	3.4079	2.8455	3.1509
stearidonic (C18:4n3)	0.4806	0	0.25
behenic (C22:0)	0.4351	0.2536	0.3396
lignoceric (C24:0)	2.0273	2.0779	2.0558
SFA	61.7239	61.4762	61.687
MUFA	9.6541	10.4533	10.042
PUFA	28.6213	28.0699	28.3804

## Sheet: ORAC_L_carotenoid
S. obliquus
A1	A2	A3	A4
1546.66	1789.12	1923.86	1859.92
P. autumnale
A1	A2	A3	A4
496.375	722.705	749.06	599.282

## Sheet: ORAC_H_extract_H_Biomass
S. obliquus
A1	A2	A3
33.3656	32.8096	33.4876
P. autumnale
A1	A2	A3
49.4876	46.3196	45.0436

## Sheet: ORAC_L_extract_H_Biomass
																			S. obliquus
																			A1	A2	A3
																			73.145	73.9209	87.0255
																			P. autumnale
																			A1	A2	A3
																			58.6627	58.9748	66.9738

## Sheet: Reduction capacity
S. obliquus
Extracts	A1	A2	A3
Aqueous	155.617	155.617	155.617
50% acetone	159.017	158.697	158.857
P. autumnale
Extracts	A1	A2	A3
Aqueous	161.617	161.657	161.657
50% acetone	155.897	155.937	155.857

## Sheet: Volatile
P. autumnale (S1)			P. autumnale (S2)				P. autumnale (S3)				Scenedesmus obliquos (S1)			Scenedesmus obliquos (S2)			Scenedesmus obliquos (S3)
3309	1179935	Acetaldehyde (CAS) Ethanal	3300	1009734	Acetaldehyde (CAS) Ethanal		3304.5	1.09483e+06	Acetaldehyde (CAS) Ethanal		3254	41684.4	Propane, 2-methoxy-2-methyl-	3242	46649.4	Propane, 2-methoxy-2-methyl-	3248	43121.3	Propane, 2-methoxy-2-methyl-
3405	62442	Cyclohexane (CAS) Hexanaphthene	3641	28017	Pentane, 2,3,4-trimethyl- (CAS) 2,3,4-Trimethylpentane		3645.5	26313	Pentane, 3-ethyl-		3308	934802	Acetaldehyde (CAS) Ethanal	3297	942574	Acetaldehyde (CAS) Ethanal	3302.5	937344	Acetaldehyde (CAS) Ethanal
3650	24609	Pentane, 3-ethyl-	3869	22748	Propanal (CAS) Propionaldehyde		3874	23848	Propanal (CAS) Propionaldehyde		3405	128441	Cyclohexane (CAS) Hexanaphthene	3638	45862.4	Pentane, 2,3,4-trimethyl-	3405	128441	Cyclohexane (CAS) Hexanaphthene
3879	24948	Propanal (CAS) Propionaldehyde	4085	50422	Heptane (CAS) n-Heptane		4071.5	53922	Heptane (CAS) n-Heptane		3650	34219	Pentane, 2,3,4-trimethyl- (CAS) 2,3,4-Trimethylpentane	3867	799511	Propanal	3644	37208.7	Pentane, 2,3,4-trimethyl- (CAS) 2,3,4-Trimethylpentane
3945	131493	Octane <n->	4147	16193858	2-Propanone (CAS) Acetone		4153.5	1.77975e+07	2-Propanone (CAS) Acetone		3881	1.01604e+06	Propanal	4083	218804	Propanal, 2-methyl-	3874	933637	Propanal
4058	57422	Heptane (CAS) n-Heptane	4342	27993	3-Pentenal, 4-methyl-		4346	26459.5	3-Pentenal, 4-methyl-		4099	260827	Propanal, 2-methyl-	4143	2.3878e+06	2-Propanone (CAS) Acetone	4091	244530	Propanal, 2-methyl-
4160	19401131	2-Propanone (CAS) Acetone	4726	1201482	Cyclotrisiloxane, hexamethyl- (CAS) 1,1,3,3,5,5-HEXAMETHYL-CYCLOHEXASILOXANE		4734	1152577	Cyclotrisiloxane, hexamethyl- (CAS) 1,1,3,3,5,5-HEXAMETHYL-CYCLOHEXASILOXANE		4159	1.91357e+06	2-Propanone (CAS) Acetone	4411	1314.11	Furan, 2,5-dihydro- (CAS) 2,5-Dihydrofuran	4151	2.10132e+06	2-Propanone (CAS) Acetone
4350	24926	3-Pentenal, 4-methyl-	4839	673893	Furan, 2-methyl-		4850	636395	Furan, 2-methyl- (CAS) 2-Methylfuran		4299	1633796	Acetic acid, methyl ester (CAS) Methyl acetate	4721	1.90622e+06	Cyclotrisiloxane, hexamethyl- (CAS) 1,1,3,3,5,5-HEXAMETHYL-CYCLOHEXASILOXANE	4299	1633796	Acetic acid, methyl ester (CAS) Methyl acetate
4742	1103672	Cyclotrisiloxane, hexamethyl- (CAS) 1,1,3,3,5,5-HEXAMETHYL-CYCLOHEXASILOXANE	4977	454345	Butanal (CAS) n-Butanal		4985.5	431438	Butanal (CAS) n-Butanal		4433	1229.98	Furan, 2,5-dihydro- (CAS) 2,5-Dihydrofuran	4837	438600	Furan, 2-methyl-	4422	1218.83	Furan, 2,5-dihydro- (CAS) 2,5-Dihydrofuran
4861	598897	Furan, 2-methyl- (CAS) 2-Methylfuran	5070	566566	2,4-Dimethyl-1-heptene		5081	531991	2,4-Dimethyl-1-heptene		4502	82119.5	2-Propenal (CAS) Acrolein	4974	1.45246e+06	Butanal (CAS) n-Butanal	4512	83929.3	2-Propenal (CAS) Acrolein
4994	408530	Butanal (CAS) n-Butanal	5225	335253	Acetic acid, ethyl ester (CAS) Acetic acid ethyl ester (CAS) Ethyl acetate		5233	338948	Acetic acid, ethyl ester (CAS) Acetic acid ethyl ester (CAS) Ethyl acetate		4742	1.93734e+06	Cyclotrisiloxane, hexamethyl- (CAS) 1,1,3,3,5,5-HEXAMETHYL-CYCLOHEXASILOXANE	5066	848801	2,4-Dimethyl-1-heptene	4731.5	1.92926e+06	Cyclotrisiloxane, hexamethyl- (CAS) 1,1,3,3,5,5-HEXAMETHYL-CYCLOHEXASILOXANE
5092	497416	2,4-Dimethyl-1-heptene	5336	55873	Ethane, 1,1-diethoxy-		5347	62221	Ethane, 1,2-diethoxy- (CAS) 1,2-Diethoxyethane		4858	477929	Furan, 2-methyl- (CAS) 2-Methylfuran	5214	1.83385e+07	Acetic acid, ethyl ester (CAS) Acetic acid ethyl ester (CAS) Ethyl acetate	4847.5	499024	Furan, 2-methyl- (CAS) 2-Methylfuran
5241	342643	Acetic acid, ethyl ester (CAS) Acetic acid ethyl ester (CAS) Ethyl acetate	5485	3466222	2-Butanone (CAS) Methyl ethyl ketone		5495	3.31577e+06	2-Butanone (CAS) Methyl ethyl ketone		4995	1.22155e+06	Butanal	5481	2.228e+06	2-Butanone (CAS) Methyl ethyl ketone	4984.5	1.3164e+06	Butanal
5358	68569	Ethane, 1,2-diethoxy- (CAS) 1,2-Diethoxyethane	5722	341858	Butyraldehyde <2-methyl->		5731	335358	Butyraldehyde <2-methyl->		5090	743100	2,4-Dimethyl-1-heptene	5716	1.26615e+06	Butyraldehyde <2-methyl->	5078	767026	2,4-Dimethyl-1-heptene
5505	3165311	2-Butanone (CAS) Methyl ethyl ketone	5823	358062	Butanal, 3-methyl- (CAS) 3-Methylbutanal		5833	340244	Butanal, 3-methyl- (CAS) 3-Methylbutanal		5240	2.05643e+07	Acetic acid, ethyl ester (CAS) Acetic acid ethyl ester (CAS) Ethyl acetate	5819	2.75444e+06	Butanal, 3-methyl- (CAS) 3-Methylbutanal	5227	1.85095e+07	Acetic acid, ethyl ester (CAS) Acetic acid ethyl ester (CAS) Ethyl acetate
5740	328858	Butyraldehyde <2-methyl->	5994	116312	DICHLOROMETHANE METHYLENE CHLORIDE		5996.5	127254	DICHLOROMETHANE METHYLENE CHLORIDE		5502	2.59339e+06	2-BUTANONE METHYL ETHYL KETONE Butan-2-one	6170	727872	2-Butanone, 3-methyl- (CAS) 3-Methyl-2-butanone	5491.5	2.41667e+06	2-BUTANONE METHYL ETHYL KETONE Butan-2-one
5843	322425	Butanal, 3-methyl- (CAS) 3-Methylbutanal	6185	334950	Cyclopentane, 2-ethylidene-1,1-dimethyl-		6195.5	319554	Cyclopentane, 2-ethylidene-1,1-dimethyl-		5622	1.54395e+06	Methyl propionate	6450	6.58574e+07	Ethanol (CAS) Ethyl alcohol	5622	1.68054e+06	Methyl propionate
5999	138196	DICHLOROMETHANE METHYLENE CHLORIDE	6326	576291	2-Propanol (CAS) Isopropyl alcohol		6339	568367	2-Propanol (CAS) Isopropyl alcohol		5742	1.3792e+06	Butyraldehyde <2-methyl->	6659	2.84053e+06	2-ETHYL FURANE	5729	1.33456e+06	Butyraldehyde <2-methyl->
6206	304157	Cyclopentane, 2-ethylidene-1,1-dimethyl-	6459	22312845	Ethanol (CAS) Ethyl alcohol		6481	2.40699e+07	Ethanol (CAS) Ethyl alcohol		5844	2.78837e+06	Butanal, 3-methyl- (CAS) 3-Methylbutanal	7415	9.82389e+06	VALERALDEHYDE	5831.5	2.77238e+06	Butanal, 3-methyl- (CAS) 3-Methylbutanal
6352	560443	2-Propanol (CAS) Isopropyl alcohol	7419	2595539	Pentanal (CAS) n-Pentanal		7430.5	2702049	Pentanal		6008	800773		7767	1.11455e+06	Pentanal, 2-methyl-	6089	770461
6503	25826960	Ethanol (CAS) Ethyl alcohol	7977	2962047	Acetonitrile (CAS) Methyl cyanide		7990.5	2.73363e+06	Acetonitrile (CAS) Methyl cyanide		6201	858134		7973	1638095	CYANO METHYL-TRIIRON DISULFIDE OCTACARBONYL	6201	858134
7442	2808559	Pentanal	8113	1138177	Nonane, 2,6-dimethyl- (CAS) 2,6-Dimethylnonane		8116	1.16163e+06	Nonane, 2,6-dimethyl- (CAS) 2,6-Dimethylnonane		6350	1011404	Propanoic acid, 2-hydroxy-, methyl ester, (.+/-.)-	8113	870746	Nonane, 5-(2-methylpropyl)- (CAS) OCTANE, 4-BUTYL-2-METHYL-	6350	1011404	Propanoic acid, 2-hydroxy-, methyl ester, (.+/-.)-
8004	2505210	Acetonitrile (CAS) Methyl cyanide	8474	17623560	Trichloromethane		8487.5	18553188	Trichloromethane		6539	6.92211e+07	Ethanol (CAS) Ethyl alcohol	8469	7.9872e+06	Trichloromethane	6494.5	5.58977e+07	Ethanol (CAS) Ethyl alcohol
8119	1185084	Nonane, 2,6-dimethyl- (CAS) 2,6-Dimethylnonane	8669	5171714	Cyclotetrasiloxane, octamethyl-		8676	6557502	Cyclotetrasiloxane, octamethyl-		6724	3.08318e+06		8653	1.08495e+07	Cyclotetrasiloxane, octamethyl-	6691.5	2.96243e+06
8501	19482816	Trichloromethane	9083	3716492	Toluene		9096.5	3.68384e+06	Toluene		6930	5852505	Propanoate <ethyl->	9077	3.41314e+06	Toluene	7075	1.00275e+06	1-Hexen-3-yne, 2,5,5-trimethyl-
8683	7943290	Cyclotetrasiloxane, octamethyl-	9245	2556237	Octane, 5-ethyl-2-methyl- (CAS)		9256.5	2.84063e+06	Octane, 5-ethyl-2-methyl- (CAS)		7067	1.00267e+06	1-Hexen-3-yne, 2,5,5-trimethyl-	9241	2362228	1-Nonene, 4,6,8-trimethyl-	7279	1.98802e+06	Isobutyrate <ethyl->
9110	3651191	Toluene	9393	1244345	Undecane, 4,7-dimethyl- (CAS)		9405.5	1.15232e+06	Undecane, 4,7-dimethyl- (CAS)		7155	1.98802e+06	Isobutyrate <ethyl->	9481	2.60076e+07	PROPANOL	7432.5	9.95845e+06	VALERALDEHYDE
9268	3125018	Octane, 5-ethyl-2-methyl- (CAS)	9448	565615	1-Propanol (CAS) Propanol		9461.5	556692	1-Propanol (CAS) Propanol		7450	9.92145e+06	VALERALDEHYDE	9979	695891	2,3-Pentanedione	7718	1.06537e+06	Butyrate <methyl->
9418	1060286	Undecane, 4,7-dimethyl- (CAS)	9533	799154	Vinyldimethylcarbinol		9547	750346	Vinyldimethylcarbinol		7669	1.29119e+06	Butyrate <methyl->	10134	139890	Butanal, 2-ethyl-3-methyl-	7861.5	1.3281e+06	(1R,3R)-3-Acetyl-2,2-dimethylcyclobutaneacetaldehyde
9475	547770	1-Propanol (CAS) Propanol	9633	293858	1-Octene, 3,7-dimethyl-		9645	298040	1-Octene, 3,7-dimethyl-		7750	1018104	(1R,3R)-3-Acetyl-2,2-dimethylcyclobutaneacetaldehyde	10401	394301	Butanoic acid, 3-methyl-, ethyl ester (CAS) Ethyl isovalerate
9561	701537	Vinyldimethylcarbinol	9980	150506	2,3-Pentanedione		9990.5	141388	2,3-Pentanedione		7999	886017	Nonane, 2,6-dimethyl- (CAS) 2,6-Dimethylnonane	10601	1.43492e+07	Hexanal <n->	8056	878490	Nonane, 2,6-dimethyl- (CAS) 2,6-Dimethylnonane
9657	302222	1-Octene, 3,7-dimethyl-	10186	43785	Tetrahydro-3,3-dimethyl-2-methylenefuran		10169.5	45549	Tetrahydro-3,3-dimethyl-2-methylenefuran		8156	1.78657e+06	2,5-Dimethyl-1,5-hexadien-3-ol	10715	3.2196e+06	Undecane, 4,7-dimethyl-	8156	1.78782e+06	2,5-Dimethyl-1,5-hexadien-3-ol
10001	132271	2,3-Pentanedione	10625	13468752	Hexanal <n->		10558	571129	Nonane, 5-(2-methylpropyl)- (CAS) OCTANE, 4-BUTYL-2-METHYL-		8501	7.9872e+06	Trichloromethane	10913	1.20693e+06	Pentanoate <methyl->	8485	7.9872e+06	Trichloromethane
10153	47313	Tetrahydro-3,3-dimethyl-2-methylenefuran	10881	7375140	Octane, 5-ethyl-2-methyl- (CAS)		10627.5	14550850	HEXANAL Capronaldehyde		8688	1.08258e+07		10962	2709243	2-Butenal, 2-methyl-, (E)-	8670.5	1.08362e+07
10354	74928	Decane, 5,6-dimethyl-	10958	4864844	Undecane, 4,7-dimethyl-		10815	7.19049e+06	Octane, 5-ethyl-2-methyl-		9110	3.42216e+06	Toluene	11205	900467	Furan, 2,3-dihydro-4-methyl- (CAS) 4-METHYL-2,3-DIHYDROFURAN	9093.5	3.43119e+06	Toluene
10434	101254	Undecane, 2,4-dimethyl-	11235	2130971	Tridecane, 4-methyl-	Tridecane, 4-methyl-	10950	4354654	Undecane, 4,7-dimethyl-		9270	6.24877e+06	Propanoyl chloride, 2-methyl- (CAS) Isobutyryl chloride	11307	468976	1-Undecene, 7-methyl- (CAS)	9255.5	6.24876e+06	Propanoyl chloride, 2-methyl- (CAS) Isobutyryl chloride
10558	571129	Nonane, 5-(2-methylpropyl)- (CAS) OCTANE, 4-BUTYL-2-METHYL-	11412	2621221	Acetic acid, trifluoro-, 3,7-dimethyloctyl ester		11235.5	1990512	Tridecane, 4-methyl-		9515	2.57433e+07	PROPANOL	11447	1040314	Acetic acid, trifluoro-, 3,7-dimethyloctyl ester	9498	2.57049e+07	PROPANOL
10630	15632948	HEXANAL Capronaldehyde	11805	34272	Benzene, ethyl- (CAS) EB		11374	2.5358e+06	1-Undecene, 7-methyl- (CAS)		9766	153145	Butanoic acid, 2-methyl-, ethyl ester	11714	160206	3-Pentanol (CAS) Diethyl carbinol	9766	153144	Butanoic acid, 2-methyl-, ethyl ester
10749	7005847	Octane, 5-ethyl-2-methyl-	12148	298645			11827	37091	Benzene, ethyl- (CAS) EB		10010	696930	2,3-Pentanedione	11993	1.00359e+06	2,3-Dioxabicyclo[2.2.1]heptane, 1-methyl-	9994.5	696414	2,3-Pentanedione
10942	3844464	Undecane, 4,7-dimethyl-	12335	828989	2-Propanol, 1-methoxy-		12155	264464	2-Nonanol (CAS)		10170	139892	Butanal, 2-ethyl-3-methyl-	12136	7.31587e+06	Pent-(2E)-enal	10152	139891	Butanal, 2-ethyl-3-methyl-
11236	1850053	Tridecane, 4-methyl-	12697	150838	Methane, nitro- (CAS) Nitromethane		12335	851240	2-Propanol, 1-methoxy-		10284	390354	Butanoic acid, 3-methyl-, ethyl ester (CAS) Ethyl isovalerate	12301	2.29559e+06	Pentanoic acid, ethyl ester (CAS) Ethyl n-valerate	10342.5	386239	Butanoic acid, 3-methyl-, ethyl ester (CAS) Ethyl isovalerate
11336	2450374	1-Undecene, 7-methyl- (CAS)	12872	3511870	1-Butanol		12710.5	135770	Methane, nitro-		10404	120318	Acetic acid, butyl ester (CAS) n-Butyl acetate	12745	821483	2-Ethyl-trans-2-butenal	10437	120318	Acetic acid, butyl ester (CAS) n-Butyl acetate
11475	1803820	1-Undecene, 7-methyl- (CAS)	13102	1253824	Octa-1,7-dien-3,6-diol <3,7-dimethyl->		12879.5	3649701	1-Butanol		10501	36438.4	1-Imidazol-1-yl-2,2-dimethylpropan-1-one	12863	1.32295e+07	1-Butanol	10551	36440.1	1-Imidazol-1-yl-2,2-dimethylpropan-1-one
11849	39910	Benzene, ethyl- (CAS) EB	13297	427531	Pentene <3-hydroxy->		13058	18693	Undecane, 2,8-dimethyl- (CAS)		10632	1.4349e+07	Hexanal (CAS) n-Hexanal	13084	105398	CIS 3 HEXENYL LACTATE	10673.5	1.43489e+07	Hexanal (CAS) n-Hexanal
12011	165210	Hexane, 3-ethyl-	13698	223861			13121.5	1171250	Octa-1,7-dien-3,6-diol <3,7-dimethyl->		10723	2.98403e+06	Undecane, 4,7-dimethyl-	13217	15801.3	tert-butylcyclopropane	10719	2.74066e+06	Undecane, 4,7-dimethyl-
12162	230282	2-Nonanol (CAS)	13870	7787104	Cyclopentasiloxane, decamethyl- (CAS) Dimethylsiloxane pentamer		13307	401584	Pentene <3-hydroxy->		10783	1.20611e+06	Pentanoate <methyl->	13300	2.37385e+07	Pentene <3-hydroxy->	10848	1.20529e+06	Pentanoate <methyl->
12335	873490	2-Propanol, 1-methoxy-	13917	122766	Pyridine, compd. with borane (1:1) (CAS) PYRIDINE BORANE		13643.5	214538	1-Heptene, 2-methyl-		10888	1332811	Octane, 5-ethyl-2-methyl- (CAS)	13725	767593		10925	1.33281e+06	Octane, 5-ethyl-2-methyl- (CAS)
12550	126754	di-tert-Butyl dicarbonate	14135	1512872	Limonene		13733	139326	2-Nonanone		10993	945632	Furan, 2,3-dihydro-4-methyl- (CAS) 4-METHYL-2,3-DIHYDROFURAN	13794	34607077	Cyclopentasiloxane, decamethyl- (CAS) Dimethylsiloxane pentamer	11099	922577	Furan, 2,3-dihydro-4-methyl- (CAS) 4-METHYL-2,3-DIHYDROFURAN
12620	140930	2,6,6-TRIMETHYL-1-METHYLEN-CYCLOHEX-2-ENE	14335	728791	Undecane <n->		13872.5	1.20234e+07	Cyclopentasiloxane, decamethyl- (CAS) Dimethylsiloxane pentamer		11175	513371	OCTANE, 2,3,6,7-TETRAMETHYL-	14087	42023		11241	557762	OCTANE, 2,3,6,7-TETRAMETHYL-
12724	120702	Methane, nitro-	14446	226002	Decane <n->		14003	114218	Pyridine, compd. with borane (1:1) (CAS) PYRIDINE BORANE		11305	1.73746e+07	1-Propanol, 2-methyl- (CAS) Isobutyl alcohol	14154	1.31851e+06	Limonene	11376	1.61958e+07	1-Propanol, 2-methyl- (CAS) Isobutyl alcohol
12792	37671	Hexane, 2,3,4-trimethyl-	14550	66491			14157	1601431	Limonene		11413	822499	2-Isopropyl-5-methyl-1-heptanol	14242	672459	Pyridine	11563.5	836531	2-Isopropyl-5-methyl-1-heptanol
12887	3787532	1-Butanol	14659	478002	1,8-Cineole		14263	151084	LIMONENE		11518	150300	2-Pentanone, 1-methoxy-3-methylene- (CAS) 2-METHOXYACETYL-1-BUTENE	14348	471427	3-Penten-2-ol (CAS) 2-PENTEN-4-OL	11518	150300	2-Pentanone, 1-methoxy-3-methylene- (CAS) 2-METHOXYACETYL-1-BUTENE
13058	18693	Undecane, 2,8-dimethyl- (CAS)	14825	3434395	1-Butanol, 3-methyl- (impure) (CAS) 3-Methyl-1-butanol		14356.5	778187	Undecane <n->		11802	160202	3-Pentanol (CAS) Diethyl carbinol	14442	10465946	Tridecane (CAS) n-Tridecane	11802	160202	3-Pentanol (CAS) Diethyl carbinol
13141	1088676	Octa-1,7-dien-3,6-diol <3,7-dimethyl->	15032	1034372	Dodecane, 4,6-dimethyl- (CAS)		14448.5	260520	Decane <n->		11994	1003588	2,3-Dioxabicyclo[2.2.1]heptane, 1-methyl-	14551	1224963	Propane, 1-nitro-	11993.5	1.00359e+06	2,3-Dioxabicyclo[2.2.1]heptane, 1-methyl-
13317	375638	Pentene <3-hydroxy->	15219	1243904	Dodecane, 4,6-dimethyl-		14541.5	65002.5			12177	7.33414e+06	Pent-(2E)-enal	14676	621347	Eucalyptol	12156.5	7.32501e+06	Pent-(2E)-enal
13589	205216	1-Heptene, 2-methyl-	15264	2200064	Furan <2-pentyl->		14641	239769	1-(2,2-Dimethylcyclobutyl)ethanone		12389	2295590	Pentanoic acid, ethyl ester (CAS) Ethyl n-valerate	14808	3.14811e+07	1-Butanol, 3-methyl- (impure) (CAS) 3-Methyl-1-butanol	12345	2295590	Pentanoic acid, ethyl ester (CAS) Ethyl n-valerate
13707	139326	2-Nonanone	15549	344719	Hexanoic acid, ethyl ester (CAS) ETHYL N-CAPROATE		14676.5	465182	EUCALYPTOL (1,8-CINEOLE)		12778	821476	2-Ethyl-trans-2-butenal	15000	1063403	Hex-(2E)-enal	12761.5	821477	2-Ethyl-trans-2-butenal
13875	16259683	Cyclopentasiloxane, decamethyl- (CAS) Dimethylsiloxane pentamer	15647	1586482	2-Heptanone, 6-methyl-		14770	738633			12925	13229496	1-Butanol	15235	749193	Dodecane, 4,6-dimethyl-	12894	1.32295e+07	1-Butanol
14089	105670	Pyridine, compd. with borane (1:1) (CAS) PYRIDINE BORANE	15701	1499786	Nonadecane <n->		14830.5	3.12613e+06	1-Butanol, 3-methyl- (impure) (CAS) 3-Methyl-1-butanol		13120	105392	CIS 3 HEXENYL LACTATE	15274	971409	Furan, 2-pentyl- (CAS) 2-Amylfuran	13102	105389	CIS 3 HEXENYL LACTATE
14179	1689990	Limonene	15886	13954171	Dodecane, 4,6-dimethyl- (CAS)		15053.5	1.14264e+06	Dodecane, 4,6-dimethyl-		13225	15797.3	tert-butylcyclopropane	15350	290456		13221	15796.9	tert-butylcyclopropane
14263	151084	LIMONENE	16033	145687	1-Nonene, 4,6,8-trimethyl-		15171.5	1.12287e+06	Dodecane, 4,6-dimethyl-		13350	2.37385e+07	Pentene <3-hydroxy->	15546	5823643	Hexanoic acid, ethyl ester (CAS) ETHYL N-CAPROATE	13325	2.37385e+07	Pentene <3-hydroxy->
14378	827583	Undecane <n->	16140	13544136	1-Pentanol (CAS) Amylol		15282	2337022	Furan <2-pentyl->		13491	2.17082e+06	Pentene <3-hydroxy->	15714	1767201	Sulfurous acid, 2-ethylhexyl hexyl ester	13497	2.17082e+06	Pentene <3-hydroxy->
14451	295039	Decane <n->	16293	1567391	Nonane, 5-(2-methylpropyl)- (CAS) OCTANE, 4-BUTYL-2-METHYL-		15545	330668	Hexanoic acid, ethyl ester (CAS) ETHYL N-CAPROATE		13650	553592	Acetate <pentyl->	15856	650820	OCTANE, 2,3,3-TRIMETHYL-	13668	553546	Acetate <pentyl->
14533	63514		16533	2918278	Tetradecane (CAS) n-Tetradecane		15663	1764561	2-Heptanone, 6-methyl- (CAS) 6-Methyl-2-heptanone		13742	584887		15924	9037576	Dodecane, 4,6-dimethyl- (CAS)	13733.5	676240
14641	239769	1-(2,2-Dimethylcyclobutyl)ethanone	16797	97843	4,4-Dimethyl-2-cyclopenten-1-one		15737.5	1.57059e+06	Nonadecane <n->		13878	14613295	Cyclopentasiloxane, decamethyl- (CAS) Dimethylsiloxane pentamer	16139	35876114	1-Pentanol (CAS) Amylol	13836	24610186	Cyclopentasiloxane, decamethyl- (CAS) Dimethylsiloxane pentamer
14694	452362	EUCALYPTOL (1,8-CINEOLE)	16869	278547			15921.5	1.27335e+07	Dodecane, 4,6-dimethyl- (CAS)		14046	1777903	Hexanoic acid, methyl ester (CAS) Methyl caproate	16318	2327448	Nonane, 5-(2-methylpropyl)- (CAS) OCTANE, 4-BUTYL-2-METHYL-	14066.5	909963	Hexanoic acid, methyl ester (CAS) Methyl caproate
14770	738633		16975	238819	Nonane, 5-(2-methylpropyl)-		16050	151783	1-Nonene, 4,6,8-trimethyl-		14155	1.3185e+06	Limonene	16520	2844051	Nonane, 5-(2-methylpropyl)-	14154.5	1.3185e+06	Limonene
14836	2817860	1-Butanol, 3-methyl- (impure) (CAS) 3-Methyl-1-butanol	17069	585925	Ethanol, 2-methoxy-, acetate (CAS) 2-Methoxyethyl acetate		16149	1.25594e+07	1-Pentanol (CAS) Amylol		14208	672462	Pyridine	16880	827677	Octane, 3,4,5,6-tetramethyl-	14225	672461	Pyridine
15075	1250905	Dodecane, 4,6-dimethyl-	17130	1248521	OCTANAL		16326	1805061	Nonane, 5-(2-methylpropyl)- (CAS) OCTANE, 4-BUTYL-2-METHYL-		14284	471420	3-Penten-2-ol (CAS) 2-PENTEN-4-OL	16977	406711	4,4-Dimethyl-2-cyclopenten-1-one	14316	471420	3-Penten-2-ol (CAS) 2-PENTEN-4-OL
15124	1001839	Dodecane, 4,6-dimethyl-	17444	2305879	Hexadecane		16440	170460			14354	1000041	Tridecane (CAS) n-Tridecane	17060	763900	2-Propyl-1-heptanol	14398	5.73299e+06	Tridecane (CAS) n-Tridecane
15300	2473980	Furan <2-pentyl->	17519	13384631	Heptadecane (CAS) n-Heptadecane		16544.5	3003472	Tetradecane (CAS) n-Tetradecane		14483	408081	Tiglic aldehyde	17133	1290960	N-OCTANAL	14483	408081	Tiglic aldehyde
15541	316616	Hexanoic acid, ethyl ester (CAS) ETHYL N-CAPROATE					16811	81807	4,4-Dimethyl-2-cyclopenten-1-one		14525	307840		17278	2385025	Dodecane, 2,6,11-trimethyl-	14525	307840
15679	1942640	2-Heptanone, 6-methyl- (CAS) 6-Methyl-2-heptanone	17832	753532	Nonadecane (CAS) n-Nonadecane		16892	281190	1-Iodo-2-methylnonane		14580	644712	Propane, 1-nitro-	17445	6093292	Dodecane, 4,6-dimethyl-	14565.5	934838	Propane, 1-nitro-
15774	1641389	Nonadecane <n->	17993	17868651	1-Heptanol, 2-propyl- (CAS) 2-Propyl-1-heptanol		16990.5	228735	Nonane, 5-(2-methylpropyl)-		14701	621355	1,8-Cineole	17711	3093272	Dodecane, 4,6-dimethyl-	14688.5	621353	1,8-Cineole
15957	11512780	Dodecane, 4,6-dimethyl- (CAS)	18111	723440	Undecane, 3,8-dimethyl-		17085.5	580114	Ethanol, 2-methoxy-, acetate (CAS) 2-Methoxyethyl acetate		14877	31481104	1-Butanol, 3-methyl- (impure) (CAS) 3-Methyl-1-butanol	17757	1360159	1-Octanol, 2-butyl- (CAS) 2-Butyl-1-octanol	14842.5	31481086	1-Butanol, 3-methyl- (impure) (CAS) 3-Methyl-1-butanol
16067	157879	1-Nonene, 4,6,8-trimethyl-	18216	7556008	1-Undecene, 7-methyl- (CAS)		17145	1143166	OCTANAL		15039	15144779	Hex-(2E)-enal	17835	835072	Nonadecane (CAS) n-Nonadecane	15019.5	8104091	Hex-(2E)-enal
16158	11574719	1-Pentanol (CAS) Amylol	18333	1583925	Decane, 3,7-dimethyl-		17380	2294333	Hexadecane		15245	196499	Dodecane, 4,6-dimethyl-	17999	10172707	Oxalic acid, 6-ethyloct-3-yl isohexyl ester	15240	472846	Dodecane, 4,6-dimethyl-
16359	2042731	Nonane, 5-(2-methylpropyl)- (CAS) OCTANE, 4-BUTYL-2-METHYL-	18468	7402617	1-Undecene, 7-methyl- (CAS)		17501.5	12448682	Heptadecane (CAS) n-Heptadecane		15294	125219	Furan, 2-pentyl-	18142	5962247	Pent-(2Z)-enol	15284	548314	Furan, 2-pentyl-
16440	170460		18596	8460423	Hept-5-en-2-one <6-methyl->		17749	5079752	Heptadecane (CAS) n-Heptadecane		15367	65010		18241	7678499	1-Undecene, 7-methyl- (CAS)	15358.5	177733
16556	3088666	Tetradecane (CAS) n-Tetradecane	18768	5172354	Cyclohexasiloxane, dodecamethyl- (CAS) Dodecamethylcyclohexasiloxane		17852	771162	Nonadecane (CAS) n-Nonadecane		15534	6042182	Hexanoic acid, ethyl ester (CAS) ETHYL N-CAPROATE	18331	1751986	Dodecane, 4-methyl-	15540	5.93291e+06	Hexanoic acid, ethyl ester (CAS) ETHYL N-CAPROATE
16825	65771	4,4-Dimethyl-2-cyclopenten-1-one	18991	141853	Oxalic acid, octadecyl propyl ester		18011	16629524	1-Heptanol, 2-propyl- (CAS) 2-Propyl-1-heptanol		15719	2101305	3-Ethyl-3-methylheptane	18470	6259169	1-Undecene, 7-methyl- (CAS)	15716.5	1934253	3-Ethyl-3-methylheptane
16915	283833	1-Iodo-2-methylnonane	19130	46443042	Hexanol <n->		18127.5	897992	Undecane, 3,8-dimethyl-		15801	751062	OCTANE, 2,3,3-TRIMETHYL-	18597	3142461	Hept-5-en-2-one <6-methyl->	15828.5	700941	OCTANE, 2,3,3-TRIMETHYL-
17006	218651	Nonane, 5-(2-methylpropyl)-	19246	4280950	Cyclopentanone, 2,4,4-trimethyl-		18247.5	8509997	1-Undecene, 7-methyl- (CAS)		15907	6182689	Dodecane, 4,6-dimethyl- (CAS)	18742	19862739		15915.5	7.61013e+06	Dodecane, 4,6-dimethyl- (CAS)
17102	574303	Ethanol, 2-methoxy-, acetate (CAS) 2-Methoxyethyl acetate	19311	672722	3,5-Dimethyldodecane		18350	1.71383e+06	Decane, 3,7-dimethyl-		16050	12440	2-Buten-1-ol, 2-methyl-	18932	66986		16050	12440	2-Buten-1-ol, 2-methyl-
17160	1037811	OCTANAL	19442	119762	1-Octanol, 2-butyl-		18487	7.2465e+06	1-Undecene, 7-methyl- (CAS)		16166	17529114	1-Pentanol (CAS) Amylol	18983	23046	1-Pentanol, 4-methyl-2-propyl- (CAS) 2-PROPYL-4-METHYL-PENTANOL-1	16152.5	26702614	1-Pentanol (CAS) Amylol
17316	2282787	Hexadecane	19617	75376	Heptadecane (CAS) n-Heptadecane		18611.5	8.29198e+06	Hept-5-en-2-one <6-methyl->		16317	1398302	Nonane, 5-(2-methylpropyl)- (CAS) OCTANE, 4-BUTYL-2-METHYL-	19110	40126624	Hexanol <n->	16317.5	1862875	Nonane, 5-(2-methylpropyl)- (CAS) OCTANE, 4-BUTYL-2-METHYL-
17484	11512733	Heptadecane (CAS) n-Heptadecane	19701	228678	2-Heptanol, 6-methyl-		18795.5	5098538	Cyclohexasiloxane, dodecamethyl- (CAS) Dodecamethylcyclohexasiloxane		16514	1859905	Nonane, 5-(2-methylpropyl)- (CAS) OCTANE, 4-BUTYL-2-METHYL-	19306	13572	Decane, 3,8-dimethyl- (CAS) 3,8-Dimethyldecane	16517	2351978	Nonane, 5-(2-methylpropyl)- (CAS) OCTANE, 4-BUTYL-2-METHYL-
17749	5079752	Heptadecane (CAS) n-Heptadecane	19783	58204	n-Pentadecane		18982	165612	Oxalic acid, octadecyl propyl ester		16650	211966	2-Pentanone, 5,5'-oxybis-	19422	589838	3-Hexen-1-ol, (Z)-	16650	211966	2-Pentanone, 5,5'-oxybis-
17872	788792	Nonadecane (CAS) n-Nonadecane	19897	358475			19136.5	43852076	Hexanol <n->		16708	477724	Acetic acid, hexyl ester (CAS) 1-Hexyl acetate	19538	20110	2-METHYL-2-CYCLOPENTEN-1-ONE	16794	652700	Acetic acid, hexyl ester (CAS) 1-Hexyl acetate
18029	15390397	1-Heptanol, 2-propyl- (CAS) 2-Propyl-1-heptanol	20061	407314			19262	4.18065e+06	Cyclopentanone, 2,4,4-trimethyl-		16825	368294	4,4-Dimethyl-2-cyclopenten-1-one	19615	411969	1-Hydroxy-2-butanone	16901	387502	4,4-Dimethyl-2-cyclopenten-1-one
18144	1072545	Undecane, 3,8-dimethyl-	20137	1445128	NONANAL		19326	645766	3,5-Dimethyldodecane		17033	786673	2-Propyl-1-heptanol	19793	570652	Methoxyacetic acid, 10-undecenyl ester	17046.5	775286	2-Propyl-1-heptanol
18279	9463986	1-Undecene, 7-methyl- (CAS)	20205	4347319	Tridecane <n->		19510.5	148464	1-Octanol, 2-butyl-		17104	731226	2-Propanone, 1-methoxy-	20126	988203	2-Ethoxy-3-chlorobutane	17104	731226	2-Propanone, 1-methoxy-
18367	1843736	Decane, 3,7-dimethyl-	20300	402130	Oxalic acid, allyl nonyl ester		19634	87382.5	Heptadecane (CAS) n-Heptadecane		17154	726318	OCTANAL	20198	5302975	Heptadecane (CAS) n-Heptadecane	17143.5	1008639	OCTANAL
18506	7090384	1-Undecene, 7-methyl- (CAS)	20483	8547502	3-Heptyne-2,6-dione, 5-methyl-5-(1-methylethyl)-		19712.5	223456	6-METHYL 2-HEPTANOL		17280	1844706	Dodecane, 2,6,11-trimethyl-	20478	3763680		17279	2.11487e+06	Dodecane, 2,6,11-trimethyl-
18627	8123530	Hept-5-en-2-one <6-methyl->	20601	2362775	Cyclohexene, 2-ethenyl-1,3,3-trimethyl-		19800	57125	Pentadecane (CAS) n-Pentadecane		17449	6354086	Dodecane, 4,6-dimethyl-	20597	1968975	2-METHYLIMIDAZOLE	17447	6223689	Dodecane, 4,6-dimethyl-
18823	5024722	Cyclohexasiloxane, dodecamethyl- (CAS) Dodecamethylcyclohexasiloxane	20767	1279377			19911	443398	13-Docosenoic acid, methyl ester (CAS) METHYL 13-DOCOSENOATE		17542	2008221	Hex-(3E)-enoate <ethyl->	20692	3291444	2-Hexen-1-ol, (E)-	17542	2008221	Hex-(3E)-enoate <ethyl->
18973	189371	Oxalic acid, octadecyl propyl ester	20852	699776	Hexadecane		20075.5	455114	Heptyl methyl ketone		17726	3554608	Dodecane, 4,6-dimethyl-	20764	797918	Hex-2-enyl formate <trans->	17718.5	3323940	Dodecane, 4,6-dimethyl-
19143	41261110	Hexanol <n->	21031	639425	Dodecane, 4,6-dimethyl-		20147	1538446	Nonanal <n->		18004	9830173	1-Octanol, 2-butyl- (CAS) 2-Butyl-1-octanol	20843	981150	Dodecane, 4,6-dimethyl-	17880.5	5595166	1-Octanol, 2-butyl- (CAS) 2-Butyl-1-octanol
19278	4080357	Cyclopentanone, 2,4,4-trimethyl-					20220.5	4433052	Tridecane <n->		18184	18623500	Pent-(2Z)-enol	21022	996558	Dodecane, 4,6-dimethyl-	17835	835072
19341	618810	3,5-Dimethyldodecane	21151	417759	2-Octenal, (E)-		20312.5	453021	Oxalic acid, 6-ethyloct-3-yl isohexyl ester		18354	1613289	Dodecane, 4-methyl-	21143	1566358	2E-OCTENAL	17999	10172707
19579	177165	1-Octanol, 2-butyl-	21278	4724161	Benzene, 1,4-dichloro- (CAS) p-Dichlorobenzene		20498.5	8711292	3-Heptyne-2,6-dione, 5-methyl-5-(1-methylethyl)-		18482	4736600	1-Undecene, 7-methyl- (CAS)	21322	1729858	Octanoic acid, ethyl ester (CAS) Ethyl caprylate	18163	1.22929e+07	Pent-(2Z)-enol
19651	99389	Heptadecane (CAS) n-Heptadecane	21334	3474658	Hexadecane		20629	2.49413e+06	Cyclohexene, 2-ethenyl-1,3,3-trimethyl-		18625	2545182	Hept-5-en-2-one <6-methyl->	21544	2223752	Acetic acid (CAS) Ethylic acid	18241	7678499
19724	218235	6-METHYL 2-HEPTANOL	21542	1667549	Acetic acid (CAS) Ethylic acid		20781	956736			18746	24419381	Cyclohexasiloxane, dodecamethyl- (CAS) Dodecamethylcyclohexasiloxane	21655	8709458	1-OCTEN-3-OL (standard)	18342.5	1.68264e+06	Dodecane, 4-methyl-
19817	56046	Pentadecane (CAS) n-Pentadecane	21665	4207635	1-OCTEN-3-OL (standard)		20864.5	756392	Hexadecane		18958	10412	1-Pentanol, 4-methyl-2-propyl- (CAS) 2-PROPYL-4-METHYL-PENTANOL-1	21853	5365935	1-Heptanol (CAS) heptanol	18476	5.49788e+06	1-Undecene, 7-methyl- (CAS)
19925	528320	13-Docosenoic acid, methyl ester (CAS) METHYL 13-DOCOSENOATE					21044	657141	Dodecane, 4,6-dimethyl-		19161	46311975	Hexanol <n->	21970	625062	Nonane, 3,7-dimethyl-	18611	2.84382e+06	Hept-5-en-2-one <6-methyl->
20090	502914	Heptyl methyl ketone	21859	5275889	1-Heptanol (CAS) heptanol		21124	417846	Tridecane, 4-methyl- (CAS) 4-Methyltridecane		19333	19609	Decane, 3,8-dimethyl- (CAS) 3,8-Dimethyldecane	22140	1482465	2-Cyclohexen-1-one	18744	22141060	Cyclohexasiloxane, dodecamethyl- (CAS) Dodecamethylcyclohexasiloxane
20157	1631764	Nonanal <n->	22055	464832	Dodecane		21165	407016	2-Octenal, (E)- (CAS) trans-2-Octenal		19400	108906	3-Hexen-1-ol	22333	649517	Sulfurous acid, hexyl octyl ester	18932	66986
20236	4518785	Tridecane <n->	22167	391178			21290.5	5.24582e+06	Benzene, 1,3-dichloro-		19475	30153	Diacetone alcohol	22398	474656	Heptadecane, 3-methyl- (CAS) 3-Methylheptadecane	18970.5	16729	1-Pentanol, 4-methyl-2-propyl- (CAS) 2-PROPYL-4-METHYL-PENTANOL-1
20325	503912	Oxalic acid, 6-ethyloct-3-yl isohexyl ester	22233	332213	dihydromyrcenol		21413.5	3.70969e+06	Hexadecane		19653	190760	1-Hydroxy-2-butanone	22473	366024	Dodecane, 4,6-dimethyl-	19135.5	4.32193e+07	Hexanol <n->
20514	8875082	3-Heptyne-2,6-dione, 5-methyl-5-(1-methylethyl)-	22343	558408	Sulfurous acid, hexyl octyl ester		21560.5	1632122	Acetic acid (CAS) Ethylic acid		19746	671406	Methoxyacetic acid, 10-undecenyl ester	22553	6543290	1-Hexene, 3,5,5-trimethyl-	19319.5	16590.5	Decane, 3,8-dimethyl- (CAS) 3,8-Dimethyldecane
20657	2625486	Cyclohexene, 2-ethenyl-1,3,3-trimethyl-	22404	434905	Tetradecane (CAS) n-Tetradecane		21673.5	4.29617e+06	1-OCTEN-3-OL (standard)		19832	257012	1-Propanol, 3-ethoxy-	22722	9826366	PENTADECANE, 2,6,10-TRIMETHYL-	19411	349372	3-Hexen-1-ol
20795	634096		22482	255194	Nonanol, trimethyl- (CAS) TRIMETHYL-NONANOL		21732	2183252	NEOMENTHOL		19979	1503665	3-Hexen-1-ol, (Z)- (CAS) cis-3-Hexene-1-ol	22813	2858204	TRANS,TRANS-2,4-HEPTADIENAL	19506.5	25131.5	Diacetone alcohol
20877	813007	Hexadecane	22563	1178417	Octadecane, 1-chloro- (CAS) 1-Chlorooctadecane		21870.5	4611563	1-Heptanol (CAS) heptanol		20104	4774695	2-Ethoxy-3-chlorobutane	22921	650663	Hexane, 1-nitro-	19634	301364	1-Hydroxy-2-butanone
21057	674857	Dodecane, 4,6-dimethyl-	22728	14964503	Hexanol <2-ethyl->		22032	455076	Dodecane		20221	4684136	Heptadecane (CAS) n-Heptadecane	23011	1441558	Dodecane, 4,6-dimethyl-	19769.5	621029	Methoxyacetic acid, 10-undecenyl ester
21124	417846	Tridecane, 4-methyl- (CAS) 4-Methyltridecane	22820	5985023	Hexadecane		22121	399924	5-Hepten-2-ol, 6-methyl-		20460	1597599	2-METHYLIMIDAZOLE	23080	1126644	Cyclohexanol, 3,3-dimethyl-	19832	257012	1-Propanol, 3-ethoxy-
21179	396273	2-Octenal, (E)- (CAS) trans-2-Octenal	22926	1696318	Hexane, 1-nitro-		22142	549250			20572	3620177	2-Hexen-1-ol, (E)-	23142	5334311	3-Buten-2-one, 4-(4-hydroxy-2,2,6-trimethyl-7-oxabicyclo[4.1.0]hept-1-yl)-	19979	1503665	3-Hexen-1-ol, (Z)- (CAS) cis-3-Hexene-1-ol
21303	5767478	Benzene, 1,3-dichloro-	23024	1647707	Hexadecane		22200	496520	2-cyclohexen-1-one		20748	756010	Hex-2-enyl formate <trans->	23328	1962257	2-Isopropyl-5-methyl-1-heptanol	20115	2881449	2-Ethoxy-3-chlorobutane
21493	3944715	Hexadecane	23109	10199935			22245	363740	dihydromyrcenol		20868	1065633	Dodecane, 4,6-dimethyl-	23416	1098239	2-Pentenal, 2-ethyl- (CAS)	20209.5	4.99356e+06	Heptadecane (CAS) n-Heptadecane
21579	1596695	Acetic acid (CAS) Ethylic acid	23237	445138	2,3-DIMETHYLCYCLOHEXANOL 1		22355.5	578336	Sulfurous acid, hexyl octyl ester		21053	806780	Dodecane, 4,6-dimethyl- (CAS)	23524	25223129	Butanoic acid, 3-hydroxy-, ethyl ester (CAS) Ethyl 3-hydroxybutyrate	20478	3763680
21682	4384704	1-OCTEN-3-OL (standard)	23340	1443279	1-Hexanol, 5-methyl-2-(1-methylethyl)-		22420.5	405430	Tetradecane (CAS) n-Tetradecane		21170	1662024	Furan, 2-methyl-	23593	885327	Hexadecane	20528.5	1783287	2-METHYLIMIDAZOLE
21732	2183252	NEOMENTHOL	23419	2118753	4,7-Dimethyl-5-decyne-4,7-diol		22495	303096	Nonanol, trimethyl- (CAS) TRIMETHYL-NONANOL		21293	2876735	Octanoic acid, ethyl ester (CAS) Ethyl caprylate	23671	853624	7-OXABICYCLO[4.1.0]HEPTANE, 1,5-DIMETHYL-	20632	3.45581e+06	2-Hexen-1-ol, (E)-
21882	3947237	1-Heptanol (CAS) heptanol	23502	3115080	Bis[4-acetamidophenylsulfonyl]phenyl methane		22573	1140878	Octadecane, 1-chloro- (CAS) 1-Chlorooctadecane		21354	152006555	Acetic acid	23770	11993392	PROPIONIC ACID	20756	776964	Hex-2-enyl formate <trans->
22009	445319	Dodecane	23605	909014	Eicosane <n->		22740.5	16244421	Hexanol <2-ethyl->		21688	6733594	1-OCTEN-3-OL (standard)	23825	683031	Eicosane <n->	20855.5	1.02339e+06	Dodecane, 4,6-dimethyl-
22075	408671	5-Hepten-2-ol, 6-methyl-	23673	3342323	7-Oxabicyclo[4.1.0]heptane, 1,5-dimethyl-		22837	5569925	Hexadecane		21758	3763077	2-Cyclohexen-1-one, 3,4,4-trimethyl-	24020	5474111	Cyclohexane, 1,2,3-trimethyl-, (1.alpha.,2.alpha.,3.beta.)- (CAS) 1,TRANS-2,CIS-3-TRIMETHYLCYCLOHEXANE	21037.5	901669	Dodecane, 4,6-dimethyl- (CAS)
22142	549250		23773	1447538	Isotridecanol-		22938.5	1415245	Hexane, 1-nitro-		21888	3616679	1-Heptanol (CAS) heptanol	24137	619112	Undecane, 3-methyl- (CAS) 3-Methylundecane	21156.5	1614191	Furan, 2-methyl-
22185	542520	2-cyclohexen-1-one	23835	666420	Octadecane		23037	1415102	Hexadecane		22094	978799	TRANS,TRANS-2,4-HEPTADIENAL	24297	5865964	2,4,4-TRIMETHYLCYCLOHEXA-2-EN-1-OL	21307.5	2.3033e+06	Octanoic acid, ethyl ester (CAS) Ethyl caprylate
22257	395268	dihydromyrcenol	24024	7259151	PIPERITONE OXIDE		23136	7710404			22217	1593917	2-Cyclohexen-1-one	24444	5287093	Isobutyric acid	21449	7.71152e+07	Acetic acid
22368	598263	Sulfurous acid, hexyl octyl ester	24145	1070576	LINALOOL L		23253.5	469018	2,3-DIMETHYLCYCLOHEXANOL 1		22369	846993	Sulfurous acid, hexyl octyl ester	24595	406580	N,N-Dimethylformamide-di-t-butylacetal	21671.5	7721526	1-OCTEN-3-OL (standard)
22437	375955	Tetradecane (CAS) n-Tetradecane	24194	374640	Nonadecane, 2-methyl-		23353	1.48751e+06	1-Hexanol, 5-methyl-2-(1-methylethyl)-		22692	882859	Heptadecane, 3-methyl- (CAS) 3-Methylheptadecane	24725	768316	Vinyl amyl carbinol CAS 1-Octen-3-ol	21758	3763077	2-Cyclohexen-1-one, 3,4,4-trimethyl-
22508	350997	Nonanol, trimethyl- (CAS) TRIMETHYL-NONANOL	24310	394684	1-Decanol, 2-hexyl-		23432	2129850	4,7-Dimethyl-5-decyne-4,7-diol		22438	474791	Dodecane, 4,6-dimethyl-	24814	2574109	3,5-OCTADIEN-2-ONE	21870.5	4491307	1-Heptanol (CAS) heptanol
22583	1103339	Octadecane, 1-chloro- (CAS) 1-Chlorooctadecane	24454	3223001	1-Octanol (CAS) Octilin		23519.5	2.7524e+06	Bis[4-acetamidophenylsulfonyl]phenyl methane		22588	7076395	1-Hexene, 3,5,5-trimethyl- (CAS) 3,5,5-Trimethyl-1-hexene	25271	2801501	Hexadecane	22032	801930	TRANS,TRANS-2,4-HEPTADIENAL
22753	17524339	Hexanol <2-ethyl->	24598	822217			23618	905196	Eicosane <n->		22784	6071809	PENTADECANE, 2,6,10-TRIMETHYL-	25326	2641680	Caryophyllene <(E)->	22178.5	1538191	2-Cyclohexen-1-one
22854	5154827	Hexadecane	24814	656438			23687	3618718	7-Oxabicyclo[4.1.0]heptane, 1,5-dimethyl-		22856	3507151	TRANS,TRANS-2,4-HEPTADIENAL	25424	2095641	3-Pentenoic acid, 4-methyl-	22351	748255	Sulfurous acid, hexyl octyl ester
22951	1134172	Hexane, 1-nitro-	25047	137921			23787.5	1.26687e+06	Isotridecanol-		22950	726596	Hexane, 1-nitro-	25549	9627780	Dimethyl Sulfoxide	22545	678758	Heptadecane, 3-methyl- (CAS) 3-Methylheptadecane
23050	1182497	Hexadecane	25133	517707			23850	637940	Octadecane		23047	1403578	Dodecane, 4,6-dimethyl-	25674	70295692	Oct-3-en-2-ol	22455.5	420408	Dodecane, 4,6-dimethyl-
23163	5220873		25176	625642			24001	2263233			23279	5960602	3-Buten-2-one, 4-(4-hydroxy-2,2,6-trimethyl-7-oxabicyclo[4.1.0]hept-1-yl)-	25748	2529956	Heptafluorobutyric acid,n-tridecyl ester	22570.5	6.80984e+06	1-Hexene, 3,5,5-trimethyl- (CAS) 3,5,5-Trimethyl-1-hexene
23270	492898	2,3-DIMETHYLCYCLOHEXANOL 1	25293	10568005	HEXADECANE		24037.5	6.77626e+06	PIPERITONE OXIDE		23362	2168299	2-Isopropyl-5-methyl-1-heptanol	25822	3939734	2(3H)-Furanone, dihydro-5-methyl-	22753	7.94909e+06	PENTADECANE, 2,6,10-TRIMETHYL-
23366	1531746	1-Hexanol, 5-methyl-2-(1-methylethyl)-	25485	872498			24160.5	1.04249e+06	LINALOOL L		23452	1764142	2-Pentenal, 2-ethyl- (CAS)	25890	7121413	BUTANOIC ACID	22834.5	3.18268e+06	TRANS,TRANS-2,4-HEPTADIENAL
23445	2140947	4,7-Dimethyl-5-decyne-4,7-diol	25706	129218594	Oct-3-en-2-ol		24216.5	367988	Nonadecane, 2-methyl-		23566	26453391	Butanoic acid, 3-hydroxy-, ethyl ester (CAS) Ethyl 3-hydroxybutyrate	26013	6871952	beta-CYCLOCITRAL 2,6,6-TRIMETHYL 1-CARBOXALDEHYDE1-CYCLOHEXENE	22935.5	688630	Hexane, 1-nitro-
23537	2389717	Bis[4-acetamidophenylsulfonyl]phenyl methane	25828	1658423	Nonadecanol (CAS)		24324	383904	1-Decanol, 2-hexyl-		23704	939906	7-OXABICYCLO[4.1.0]HEPTANE, 1,5-DIMETHYL-	26158	612175	Dodecane, 2,6,10-trimethyl-	23029	1422568	Dodecane, 4,6-dimethyl-
23631	901377	Eicosane <n->	26021	22657193			24467.5	3698980	1-Octanol (CAS) Octilin		23762	21022142	PROPIONIC ACID	26247	7149212	2(3H)-Furanone, dihydro- (CAS) Butyrolactone	23080	1126644
23701	3895113	7-Oxabicyclo[4.1.0]heptane, 1,5-dimethyl-	26089	26805			24617	813674	cis-2-TERTIOBUTYL CYCLOHEXYL ACETATE AGRUMEX o-tert-BUTYL CYCLOHEXYL		24053	4746909	Cyclohexane, 1,2,3-trimethyl-, (1.alpha.,2.alpha.,3.beta.)- (CAS) 1,TRANS-2,CIS-3-TRIMETHYLCYCLOHEXANE	26369	1169061	5-Ethyl-2-furaldehyde	23210.5	5.64746e+06	3-Buten-2-one, 4-(4-hydroxy-2,2,6-trimethyl-7-oxabicyclo[4.1.0]hept-1-yl)-
23802	1086203	Isotridecanol-	26374	1147965	1-Hexadecanol (CAS) Cetal		24767	372322			24233	312032	Undecane, 3-methyl- (CAS) 3-Methylundecane	26463	2898095	D-NEOISOMENTHOL	23345	2065278	2-Isopropyl-5-methyl-1-heptanol
23865	609461	Octadecane	26468	2696855	(-)-METHOL		24828.5	652871	3,5-OCTADIEN-2-ONE		24326	859277	3-Eicosene, (E)-	26591	4163307	Safranal	23434	1.43119e+06	2-Pentenal, 2-ethyl- (CAS)
24001	2263233		26599	2590748			24982	135654	Oxalic acid, 6-ethyloct-3-yl heptyl ester		24457	5868694	2,4,4-TRIMETHYLCYCLOHEXA-2-EN-1-OL	26685	591678	Acetophenone	23545	25838260	Butanoic acid, 3-hydroxy-, ethyl ester (CAS) Ethyl 3-hydroxybutyrate
24051	6293364	PIPERITONE OXIDE	26772	914568			25075	352106			24538	2742115	Isobutyric acid	26760	776134	2-Furanone, 2,5-dihydro-3,5-dimethyl	23593	885327
24176	1014413	LINALOOL L	26879	5477411	1-Nonanol		25083	267578			24625	702405	Verdox	26935	18466673	Isovaleric acid	23687.5	896765	7-OXABICYCLO[4.1.0]HEPTANE, 1,5-DIMETHYL-
24239	361335	Nonadecane, 2-methyl-	27052	3644316	SILICATE ANION TETRAMER		25191.5	670414	Elemene <gamma->		24685	509930	N,N-Dimethylformamide-di-t-butylacetal	27157	546865	SILICATE ANION TETRAMER	23766	16507767	PROPIONIC ACID
24338	373123	1-Decanol, 2-hexyl-	27150	3179462	2,4-Pentanedione, 3-ethyl-		25307	10414913	HEXADECANE		24773	747523	Vinyl amyl carbinol CAS 1-Octen-3-ol	27278	834913	Valerolactone <gamma-, gamma-vinyl->	23825	683031
24481	4174959	1-Octanol (CAS) Octilin	27284	604122	Valerolactone <gamma-, gamma-vinyl->		25458	2042382			24848	3151582	3,5-OCTADIEN-2-ONE	27415	1265246	Sorbic alcohol	24036.5	5110510	Cyclohexane, 1,2,3-trimethyl-, (1.alpha.,2.alpha.,3.beta.)- (CAS) 1,TRANS-2,CIS-3-TRIMETHYLCYCLOHEXANE
24636	805130	cis-2-TERTIOBUTYL CYCLOHEXYL ACETATE AGRUMEX o-tert-BUTYL CYCLOHEXYL	27788	147301868	Hexadecane <n->		25497	863862	3-Isopropoxy-1,1,1,7,7,7-hexamethyl-3,5,5-tris(trimethylsiloxy)tetrasiloxane		25305	1429573	Hexadecane	27625	19733769	Pentadecane <n->	24185	465572	Undecane, 3-methyl- (CAS) 3-Methylundecane
24767	372322		27958	1437653	Furan, tetrahydro-2,2,5,5-tetramethyl- (CAS) 2,2,5,5-Tetramethyltetrahydrofuran		25722.5	1.33013e+08	Oct-3-en-2-ol		25360	2582135	Caryophyllene <(E)->	27790	13752778	KETOISOPHORONE	24326	859277	3-Eicosene, (E)-
24843	649304	3,5-OCTADIEN-2-ONE	28183	2975333			25836.5	1.58594e+06	Nonadecanol (CAS)		25463	2976935	3-Pentenoic acid, 4-methyl-	28064	3876011	Hexalactone <gamma->	24377	5867329	2,4,4-TRIMETHYLCYCLOHEXA-2-EN-1-OL
24917	133387	Oxalic acid, 6-ethyloct-3-yl heptyl ester	28328	1176471			25924	351195			25537	9278254	Dimethyl Sulfoxide	28419	440717	Cyclobutane, ethyl-	24491	4014604	Isobutyric acid
25017	186505		28520	12375947			26040	2.15167e+07	.beta.-Cyclocitral		25712	73385429	Oct-3-en-2-ol	28487	92143170	HEXANOIC ACID	24625	702405	Verdox
25083	267578		28682	72976221	3-Octadecene, (E)-		26111	24341.5	Ethanol, 2-(2-ethoxyethoxy)-		25849	2972112	Heptafluorobutyric acid,n-tridecyl ester	28676	2472097	1-TETRADECANOL	24640	458255	N,N-Dimethylformamide-di-t-butylacetal
25207	715186	Elemene <gamma->	28832	786215	Octane, 1,1'-oxybis-		26183	14279	1-Octanol, 2-methyl-		25934	4794253	2(3H)-Furanone, dihydro-5-methyl-	28823	415090	Octane, 1,1'-oxybis-	24749	757920	Vinyl amyl carbinol CAS 1-Octen-3-ol
25321	10261821	HEXADECANE	29039	1363484	Heptadec-8-ene		26233	15163			25990	7975165	BUTANOIC ACID	28958	2911994	2-Heptene, 5-methyl-	24831	2.86285e+06	3,5-OCTADIEN-2-ONE
25458	2042382		29116	1533390			26350	203636	butyrolactone		26039	4241521	beta-CYCLOCITRAL 2,6,6-TRIMETHYL 1-CARBOXALDEHYDE1-CYCLOHEXENE	29184	714568	Decyl alcohol	25288	2115537	Hexadecane
25509	855227	3-Isopropoxy-1,1,1,7,7,7-hexamethyl-3,5,5-tris(trimethylsiloxy)tetrasiloxane	29189	327054	Decyl alcohol		26382	1.08003e+06	1-Hexadecanol (CAS) Cetal		26200	470827	Dodecane, 2,6,10-trimethyl-	29276	5797878	N,N'-Bis(2,6-dimethyl-6-nitrosohept-2-en-4-one)	25343	2.61191e+06	Caryophyllene <(E)->
25739	136807073	Oct-3-en-2-ol	29316	638871	3-Eicosene, (E)- (CAS)		26481	2806036	(-)-METHOL		26347	7760019	2(3H)-Furanone, dihydro- (CAS) Butyrolactone	29698	533982	3,4-Dimethylcyclohexanol	25443.5	2536288	3-Pentenoic acid, 4-methyl-
25845	1513462	Nonadecanol (CAS)	29550	5826025			26608.5	2.46797e+06	Safranal		26433	1343440	5-Ethyl-2-furaldehyde	30018	382934	2,5-Dimethyl-1-hepten-4-ol	25543	9453017	Dimethyl Sulfoxide
25924	351195		29805	3380880	3,4-Dimethylcyclohexanol		26742	938414	Acetophenone		26497	2004553	D-NEOISOMENTHOL	30142	229953	Ethoxyacetylene	25693	7.18406e+07	Oct-3-en-2-ol
26059	20376154	.beta.-Cyclocitral	30012	242278	SILICATE ANION TETRAMER		26892	5.69683e+06	1-Nonanol (CAS) n-Nonyl alcohol		26621	4505993	Safranal	30233	478230	Butyraldehyde <2-ethyl->	25798.5	2751034	Heptafluorobutyric acid,n-tridecyl ester
26133	21878	Ethanol, 2-(2-ethoxyethoxy)-	30316	125609	Pentane, 2-bromo-2-methyl-		27062	3.62194e+06	SILICATE ANION TETRAMER		26712	807953	Acetophenone	30320	511295	Heptalactone <gamma->	25878	4.36699e+06	2(3H)-Furanone, dihydro-5-methyl-
26183	14279	1-Octanol, 2-methyl-	30412	207840	Nonanal <n->		27128	3.10805e+06	2,4-Pentanedione, 3-ethyl-		26799	738707	1,4-Cyclohexanedione	30560	3404171		25940	7548289	BUTANOIC ACID
26233	15163		30657	404355	Benzaldehyde, 4-propyl-		27296.5	617765	Valerolactone <gamma-, gamma-vinyl->		26970	19570305	Isovaleric acid	30653	566154	Benzaldehyde, 4-propyl-	26026	5.55674e+06	beta-CYCLOCITRAL 2,6,6-TRIMETHYL 1-CARBOXALDEHYDE1-CYCLOHEXENE
26317	163736	butyrolactone	30734	245929	5-PHENYLUNDECANE (1-BUTYL-HEPTYL-BENZENE)		27454	409825			27064	7100194	SILICATE ANION TETRAMER	30730	218817	5-PHENYLUNDECANE (1-BUTYL-HEPTYL-BENZENE)	26179	541501	Dodecane, 2,6,10-trimethyl-
26390	1012100	1-Hexadecanol (CAS) Cetal	30843	571888	Hexanoic acid (CAS) n-Hexanoic acid		27550	470535			27315	2017432	Valerolactone <gamma-, gamma-vinyl->	30838	17203881	HEXANOIC ACID	26297	7.45462e+06	2(3H)-Furanone, dihydro- (CAS) Butyrolactone
26494	2915217	(-)-METHOL	31225	1921960	GERANYLACETONE (E)-6,10-DIMETHYL UNDECA-5,9-DIENONE		27792	157164711	Hexadecane <n->		27358	1169339	Carbamic acid, ethyl ester (CAS) Ethyl carbamate	33597	270680	1-Dodecanol	26401	1.25625e+06	5-Ethyl-2-furaldehyde
26618	2345189	Safranal	31392	232440	Octanol <n->		27912	1554531	Furan, tetrahydro-2,2,5,5-tetramethyl- (CAS) 2,2,5,5-Tetramethyltetrahydrofuran		27452	3230135	Sorbic alcohol	31240	1579445	.alpha.-Ionone	26480	2451324	D-NEOISOMENTHOL
26712	962260	Acetophenone	31624	4316790	1,7-Nonadien-4-ol, 4,8-dimethyl-		27989	1163909			27630	2698544	Pentadecane <n->	31406	181477		26606	4334650	Safranal
26905	5916258	1-Nonanol (CAS) n-Nonyl alcohol	31783	167421	PENTAN-1,3-DIOLDIISOBUTYRATE, 2,2,4-TRIMETHYL-		28138.5	3196223	Heptadec-8-ene		27831	10000839	KETOISOPHORONE	31615	3397579	1,7-Nonadien-4-ol, 4,8-dimethyl-	26698.5	699816	Acetophenone
27072	3599557	SILICATE ANION TETRAMER	31912	704409	Propanoic acid, 2-methyl-, 2,2-dimethyl-1-(2-hydroxy-1-methylethyl)propyl ester		28346.5	1.20068e+06	Heptadec-8-ene		28109	11826745	Hexalactone <gamma->	31780	332358	2,2,4-Trimethyl-1,3-pentanediol diisobutyrate	26779.5	757420	1,4-Cyclohexanedione
27106	3036631	2,4-Pentanedione, 3-ethyl-	33176	15732912	Benzene, (1-propylheptadecyl)- (CAS) Eicosane, 4-phenyl-		28525.5	1.17077e+07	Heptadecane, 7-methyl- (CAS) 7-Methylheptadecane		28459	784290	Cyclobutane, ethyl-	32258	117408	DIMETHYL SULFON	26952.5	19018489	Isovaleric acid
27309	631408	Valerolactone <gamma-, gamma-vinyl->	33252	465255	SILICATE ANION TETRAMER		28736.5	7.26092e+07	3-Octadecene, (E)-		28526	9223735	HEXANOIC ACID	32477	520821	Menthalactone	27110.5	3.82353e+06	SILICATE ANION TETRAMER
27454	409825		33485	341515	1-Dodecanol (CAS) n-Dodecanol		28861	702646	Octane, 1,1'-oxybis-		28688	2020020	1-TETRADECANOL	32712	364755	Butanamide, 3-methyl-	27296.5	1.42617e+06	Valerolactone <gamma-, gamma-vinyl->
27550	470535		33653	2397752	3-Isopropoxy-1,1,1,7,7,7-hexamethyl-3,5,5-tris(trimethylsiloxy)tetrasiloxane		29023.5	1311238	Heptadec-8-ene		28750	353355	L-CARVONE	33088	5557096	3-Buten-2-one, 4-(2,6,6-trimethyl-1-cyclohexen-1-yl)-, (E)-	27358	1169339	Carbamic acid, ethyl ester (CAS) Ethyl carbamate
27796	167027554	Hexadecane <n->	33742	44986			29145	950483			28852	523447	Octane, 1,1'-oxybis-	33254	321046	SILICATE ANION TETRAMER	27433.5	2.24769e+06	Sorbic alcohol
27866	1671409	Furan, tetrahydro-2,2,5,5-tetramethyl- (CAS) 2,2,5,5-Tetramethyltetrahydrofuran	33849	153900			29166	1.32802e+06	Decyl alcohol		29041	35550494	2-Heptene, 5-methyl-	33316	683587	Benzothiazole	27627.5	1.12162e+07	Pentadecane <n->
27989	1163909		33928	190508			29253	314732	Decyl alcohol		29217	597508	Decyl alcohol	33480	2168601	7-Octen-2-one, 6-methyl- (CAS)	27810.5	1.18768e+07	KETOISOPHORONE
28094	3417113	Heptadec-8-ene	34124	134208	Phenol		29345	650101	9-Eicosene, (E)-		29318	6788068	N,N'-Bis(2,6-dimethyl-6-nitrosohept-2-en-4-one)	33597	270680	1-Dodecanol	28086.5	7851378	Hexalactone <gamma->
28365	1224898	Heptadec-8-ene	34261	3292301	3-Buten-2-one, 4-(2,2,6-trimethyl-7-oxabicyclo[4.1.0]hept-1-yl)-		29529	5.79806e+06	1-Decanol, 2-hexyl-		29700	533838	3,4-Dimethylcyclohexanol	33660	1808332	3-Isopropoxy-1,1,1,7,7,7-hexamethyl-3,5,5-tris(trimethylsiloxy)tetrasiloxane	28439	612504	Cyclobutane, ethyl-
28531	11039382	Heptadecane, 7-methyl- (CAS) 7-Methylheptadecane	34884	267244	SILICATE ANION TETRAMER		29816.5	3205169	3,4-Dimethylcyclohexanol		30036	461338	SILICATE ANION TETRAMER	33850	73675	Ethanol, 2,2'-oxybis- (CAS) Diethylene glycol	28506.5	5.06835e+07	HEXANOIC ACID
28791	72242082	3-Octadecene, (E)-	35021	535927	1-Hexene, 2,4,4-triethyl-		29980	216695	2,5-dimethyl-1-hepten-4-ol		30080	434740	2,5-Dimethyl-1-hepten-4-ol	33912	296312	7,8-EPOXY-.ALPHA.-IONONE	28682	2.24606e+06	1-TETRADECANOL
28890	619078	Octane, 1,1'-oxybis-	35183	130610	Octanoic acid <n->		30027.5	280066	SILICATE ANION TETRAMER		30210	312439	Ethoxyacetylene	34067	137230	CARYOPHYLLENE OXIDE	28750	353355	L-CARVONE
29008	1258992	Heptadec-8-ene	35292	176438			30176	102729			30283	541263	Butyraldehyde <2-ethyl->	34129	671334	Phenol	28837.5	469268	Octane, 1,1'-oxybis-
29145	950483		35380	534598	2-Pyrrolidinone		30294	90986	γ-heptalactone		30355	533717	Heptalactone <gamma->	34249	1784409	3-Buten-2-one, 4-(2,2,6-trimethyl-7-oxabicyclo[4.1.0]hept-1-yl)-	28999.5	19231244	2-Heptene, 5-methyl-
29216	1122659	Decyl alcohol	35646	462883	SILICATE ANION TETRAMER		30332	113916	Pentane, 2-bromo-2-methyl-		30681	650641	Benzaldehyde, 4-propyl-	34344	519697	4-(2,6,6-Trimethylcyclohexa-1,3-dienyl)but-3-en-2-one	29200.5	656038	Decyl alcohol
29317	302411	Decyl alcohol	36554	2344754	SILICATE ANION TETRAMER		30429.5	218877	Nonanal <n->		30753	676035	5-PHENYLUNDECANE (1-BUTYL-HEPTYL-BENZENE)	34444	824732	3-Heptenoic acid	29297	6292973	N,N'-Bis(2,6-dimethyl-6-nitrosohept-2-en-4-one)
29374	661331	9-Eicosene, (E)-	36960	595811	Ethanol, 2-phenoxy-		30586	3730749			30870	17401022	Hexanoic acid (CAS) n-Hexanoic acid	34882	241547	SILICATE ANION TETRAMER	29699	533910	3,4-Dimethylcyclohexanol
29508	5770096	1-Decanol, 2-hexyl-	37141	201568	1,2-EPOXY CARVONE cis 1,6-EPOXY-p-8/MENTHEN-2-ONE		30670.5	395032	Benzaldehyde, 4-propyl-		31039	209891	Furan (CAS) Oxole	34974	581870	4-PENTYLBUTAN-4-OLIDE	30036	461338	SILICATE ANION TETRAMER
29828	3029458	3,4-Dimethylcyclohexanol	37508	459106	Benzoic acid, 2-ethylhexyl ester		30750	239962	Benzene, (1-butylheptyl)-		33583	270885	1-Dodecanol	35173	141815	Octanoic Acid	30049	408837	2,5-Dimethyl-1-hepten-4-ol
29950	186695	2,5-dimethyl-1-hepten-4-ol	37734	387114			30854.5	624662	Hexanoic acid (CAS) n-Hexanoic acid		31285	5108447	Ionone <(E)-, alpha->	35647	425824	SILICATE ANION TETRAMER	30176	271196	Ethoxyacetylene
30043	317855	SILICATE ANION TETRAMER	37867	301676			30936	210170			31450	1596004	2-Pentenoic acid	35764	120831	Octadecane, 1-(ethenyloxy)- (CAS) Octadecyl vinyl ether	30258	509746	Butyraldehyde <2-ethyl->
30176	102729		38028	150038			31120	385576	furan		31649	7086171	1,7-Nonadien-4-ol, 4,8-dimethyl-	36553	1629201	SILICATE ANION TETRAMER	30337.5	522506	Heptalactone <gamma->
30274	86986	γ-heptalactone	38112	265560			31237.5	1.83014e+06	GERANYLACETONE (E)-6,10-DIMETHYL UNDECA-5,9-DIENONE		31812	369737	2,2,4-Trimethyl-1,3-pentanediol diisobutyrate	36957	398511	Ethanol, 2-phenoxy-	30560	3404171
30348	102222	Pentane, 2-bromo-2-methyl-	38245	1678373			31395.5	208734	Octanol <n->		32353	1257910	DIMETHYL SULFON	37008	132832	SILICATE ANION TETRAMER	30667	608398	Benzaldehyde, 4-propyl-
30447	229914	Nonanal <n->	38510	219266			31634	4262491	1,7-Nonadien-4-ol, 4,8-dimethyl-		32511	1375976	Menthalactone	37181	228587	Nonanoic acid	30741.5	447426	5-PHENYLUNDECANE (1-BUTYL-HEPTYL-BENZENE)
30586	3730749		38626	124466			31796.5	174218	PENTAN-1,3-DIOLDIISOBUTYRATE, 2,2,4-TRIMETHYL-		32727	582672	Butanamide, 3-methyl-	37508	115655	Benzoic acid, 2-ethylhexyl ester	30854	1.73025e+07	Hexanoic acid (CAS) n-Hexanoic acid
30684	385710	Benzaldehyde, 4-propyl-	38779	95767			31925.5	692471	Propanoic acid, 2-methyl-, 2,2-dimethyl-1-(2-hydroxy-1-methylethyl)propyl ester		33123	8769508	But-3-en-2-one <4-(2,6,6-trimethyl-, 1-cyclohexenyl)->	37874	91734	SILICATE ANION TETRAMER	31039	209891	Furan (CAS) Oxole
30766	233996	Benzene, (1-butylheptyl)-	38859	73631			32053	129614			33272	376761	SILICATE ANION TETRAMER	37917	164300	Cyclohexanol, 1-ethenyl-	33590	270782	1-Dodecanol
30866	677435	Hexanoic acid (CAS) n-Hexanoic acid	38975	124423			32141	165889			33392	683057	Benzothiazole	38008	49177	2,5-Furandione, dihydro-3-methylene-	31262.5	3343946	Ionone <(E)-, alpha->
30936	210170		39111	741832			32267	233089			33450	2632104	7-Octen-2-one, 6-methyl- (CAS)	38252	1875397	6,7-Dioxabicyclo[3.2.1]octane, 1-methyl-	31428	888740	2-Pentenoic acid
31093	335476	furan	39175	63927			32504	422761			33583	270885	1-Dodecanol	39751	1049459	Salicylate <2-ethylhexyl->	31632	5241875	1,7-Nonadien-4-ol, 4,8-dimethyl-
31250	1738325	GERANYLACETONE (E)-6,10-DIMETHYL UNDECA-5,9-DIENONE	39257	8180456			32672	167186			33671	2671425	3-Isopropoxy-1,1,1,7,7,7-hexamethyl-3,5,5-tris(trimethylsiloxy)tetrasiloxane	40458	135352	Heptaethylene glycol	31796	351048	2,2,4-Trimethyl-1,3-pentanediol diisobutyrate
31399	185029	Octanol <n->	39417	131772			32791	235521			33761	469382	Cyclopentanone, 2-methyl-3-(1-methylethyl)- (CAS)	40674	2188326	Heptasiloxane, hexadecamethyl-	32305.5	687659	DIMETHYL SULFON
31644	4208192	1,7-Nonadien-4-ol, 4,8-dimethyl-	39755	1240188	Salicylate <2-ethylhexyl->		33034	204944			33883	90582	Ethanol, 2,2'-oxybis- (CAS) Diethylene glycol	40981	2146714	DIHYDROACTINIDIOLIDE 2(4H) BENZOFURANONE, 5,6,7,7a-tetra H-4,4,7a-tri Me	32494	948398	Menthalactone
31810	181016	PENTAN-1,3-DIOLDIISOBUTYRATE, 2,2,4-TRIMETHYL-	39825	265432	4,6,10,10-Tetramethyl-5-oxatricyclo[4.4.0.0(1,4)]dec-2-en-7-ol		33151	1.42925e+07	3-Buten-2-one, 4-(2,6,6-trimethyl-1-cyclohexen-1-yl)-, (E)-		33947	315851	7,8-EPOXY-.ALPHA.-IONONE	41400	577903	Heptaethylene glycol	32719.5	473714	Butanamide, 3-methyl-
31939	680533	Propanoic acid, 2-methyl-, 2,2-dimethyl-1-(2-hydroxy-1-methylethyl)propyl ester	39959	73318			33263	392504	SILICATE ANION TETRAMER		34100	363099	CARYOPHYLLENE OXIDE				33105.5	7163302	But-3-en-2-one <4-(2,6,6-trimethyl-, 1-cyclohexenyl)->
32053	129614		40050	60570			33392	457882	Benzothiazole		34148	671235	Phenol	41776	4070756	SILICATE ANION TETRAMER	33263	348904	SILICATE ANION TETRAMER
32141	165889		40156	249831			33450	156784	6-methyl-7-octen-2-one		34284	4821602	3-Buten-2-one, 4-(2,2,6-trimethyl-7-oxabicyclo[4.1.0]hept-1-yl)-	42075	733194	1,4,7,10,13,16-Hexaoxacyclooctadecane (CAS) 18-Crown-6 ether	33354	683322	Benzothiazole
32267	233089		40300	57882			33498	336423	1-Dodecanol (CAS) n-Dodecanol		34378	538630	4-(2,6,6-Trimethylcyclohexa-1,3-dienyl)but-3-en-2-one	42431	1587600	Homomenthyl salicylate	33465	2.40035e+06	7-Octen-2-one, 6-methyl- (CAS)
32504	422761		40458	40552			33583	64015			34434	955058	3-Heptenoic acid	42736	731613	Dodecanoic acid <n->	33590	270782	1-Dodecanol
32672	167186		40694	1465413	Heptasiloxane, hexadecamethyl-		33666	2004797	3-Isopropoxy-1,1,1,7,7,7-hexamethyl-3,5,5-tris(trimethylsiloxy)tetrasiloxane		34508	416571	Benzaldehyde, 4-ethoxy- (CAS) p-Ethoxybenzaldehyde	43842	57367	Heptaethylene glycol	33665.5	2.23988e+06	3-Isopropoxy-1,1,1,7,7,7-hexamethyl-3,5,5-tris(trimethylsiloxy)tetrasiloxane
32791	235521		40825	481762			33775	39541			34567	375189	Guanidine carbonate	44147	333256	1,2-Benzenedicarboxylic acid, bis(2-methylpropyl) ester (CAS) Isobutyl phthalate	33761	469382	Cyclopentanone, 2-methyl-3-(1-methylethyl)- (CAS)
33034	204944		40994	3870112	DIHYDROACTINIDIOLIDE 2(4H) BENZOFURANONE, 5,6,7,7a-tetra H-4,4,7a-tri Me		33907	183828			34903	296382	SILICATE ANION TETRAMER	44660	3315072	Heptasiloxane, hexadecamethyl-	33866.5	82128.5	Ethanol, 2,2'-oxybis- (CAS) Diethylene glycol
33126	12852183	3-Buten-2-one, 4-(2,6,6-trimethyl-1-cyclohexen-1-yl)-, (E)-	41087	564970			34010	155890			35006	644755	4-PENTYLBUTAN-4-OLIDE	44800	1260712		33929.5	306082	7,8-EPOXY-.ALPHA.-IONONE
33274	319754	SILICATE ANION TETRAMER	41158	80691			34134.5	125732	Phenol		35202	1121155	Octanoic Acid	45892	30582	Octaethylene glycol	34083.5	250164	CARYOPHYLLENE OXIDE
33376	417842	Benzothiazole	41490	974633			34271	3413243	3-Buten-2-one, 4-(2,2,6-trimethyl-7-oxabicyclo[4.1.0]hept-1-yl)-		35665	414543	SILICATE ANION TETRAMER	46067	104500	Heptaethylene glycol	34138.5	671284	Phenol
33433	116484	6-methyl-7-octen-2-one	41581	919019			34372	169212			35719	501696	Octadecane, 1-(ethenyloxy)- (CAS) Octadecyl vinyl ether				34266.5	3.30301e+06	3-Buten-2-one, 4-(2,2,6-trimethyl-7-oxabicyclo[4.1.0]hept-1-yl)-
33511	331331	1-Dodecanol (CAS) n-Dodecanol	41658	402284			34465	259039	SILICATE ANION TETRAMER		35939	750335	5-Oxotetrahydrofuran-2-carboxylic acid				34361	529164	4-(2,6,6-Trimethylcyclohexa-1,3-dienyl)but-3-en-2-one
33583	64015		41777	2843630	SILICATE ANION TETRAMER		34600	127907			36283	52936	3-Pentanol, 2,2-dimethyl- (CAS) 2,2-Dimethyl-3-pentanol				34439	889895	3-Heptenoic acid
33679	1611842	3-Isopropoxy-1,1,1,7,7,7-hexamethyl-3,5,5-tris(trimethylsiloxy)tetrasiloxane	41942	89138			34634	113559	9-Oxa-12-(trimethylsilyl)-1-dodecene-6,11-diyne		36571	1968602	SILICATE ANION TETRAMER				34508	416571	Benzaldehyde, 4-ethoxy- (CAS) p-Ethoxybenzaldehyde
33808	34096		42202	927227	7-Hexadecenoic acid, methyl ester, (Z)-		34733	21035			36691	1144053	(-)-Spathulenol				34567	375189	Guanidine carbonate
33965	213755		42432	3569395	Homomenthyl salicylate		34801	86798			36913	392837	4-Hydroxy-3,5,5-trimethylcyclohex-2-enone				34892.5	268964	SILICATE ANION TETRAMER
34092	121271		42575	120049			34893	256227	SILICATE ANION TETRAMER		36990	362098	Ethanol, 2-phenoxy-				34990	613312	4-PENTYLBUTAN-4-OLIDE
34145	117255	Phenol	42741	445621	UNDECANOIC ACID		35032.5	523684	1-Hexene, 2,4,4-triethyl-		37022	238712	SILICATE ANION TETRAMER				35187.5	631485	Octanoic Acid
34281	3534185	3-Buten-2-one, 4-(2,2,6-trimethyl-7-oxabicyclo[4.1.0]hept-1-yl)-	42893	1197629			35192	142265	Octanoic acid (CAS) Caprylic acid		37209	361289	Nonanoic acid (CAS) Nonoic acid				35656	420184	SILICATE ANION TETRAMER
34372	169212		42983	194778			35292	176438			37539	326837	Benzoic acid, 2-ethylhexyl ester				35741.5	311264	Octadecane, 1-(ethenyloxy)- (CAS) Octadecyl vinyl ether
34465	259039	SILICATE ANION TETRAMER	43067	352298			35392	548838	2-Pyrrolidinone		37893	156412					35939	750335	5-Oxotetrahydrofuran-2-carboxylic acid
34600	127907		43228	277036			35526	246402			37959	315654	Cyclohexanol, 1-ethenyl-				36283	52936	3-Pentanol, 2,2-dimethyl- (CAS) 2,2-Dimethyl-3-pentanol
34634	113559	9-Oxa-12-(trimethylsilyl)-1-dodecene-6,11-diyne					35655.5	424318	SILICATE ANION TETRAMER		38075	33307	2,5-Furandione, dihydro-3-methylene-				36562	1.7989e+06	SILICATE ANION TETRAMER
34733	21035		43725	141397	Heptaethylene glycol		35795	124922			38271	2349358	6,7-Dioxabicyclo[3.2.1]octane, 1-methyl-				36913	392837	4-Hydroxy-3,5,5-trimethylcyclohex-2-enone
34801	86798		43825	162618			35913	256960			38912	169404	ethyl pentadecanoate				36973.5	380304	Ethanol, 2-phenoxy-
34902	245210	SILICATE ANION TETRAMER	43922	358303			36079	211639			39285	12923947	1H-Pyrrole-2,5-dione, 3-ethyl-4-methyl- (CAS) Methylethylmaleimide				37015	185772	SILICATE ANION TETRAMER
35044	511442	1-Hexene, 2,4,4-triethyl-	44152	966972	1,2-Benzenedicarboxylic acid, bis(2-methylpropyl) ester (CAS) Isobutyl phthalate		36242	42586			39400	216741	Z-2-Octadecen-1-ol acetate				37195	294938	Nonanoic acid (CAS) Nonoic acid
35201	153920	Octanoic acid (CAS) Caprylic acid					36419	71411			39783	1119236	Salicylate <2-ethylhexyl->				37523.5	221246	Benzoic acid, 2-ethylhexyl ester
			44665	2487756	Heptasiloxane, hexadecamethyl-		36483	23368			40709	1614353	Heptasiloxane, hexadecamethyl-				37883.5	124073
35404	563079	2-Pyrrolidinone	44829	527817	Docosanoic acid (CAS) Behenic acid		36563.5	1981274	SILICATE ANION TETRAMER		41018	7712685	DIHYDROACTINIDIOLIDE 2(4H) BENZOFURANONE, 5,6,7,7a-tetra H-4,4,7a-tri Me				37938	239977	Cyclohexanol, 1-ethenyl-
35526	246402		45159	73226			36696	170935			41258	229382	2H-Pyran-2-one, tetrahydro-6-methyl-				38041.5	41242	2,5-Furandione, dihydro-3-methylene-
35665	385752	SILICATE ANION TETRAMER	45475	29050			36973	556884	Ethanol, 2-phenoxy-		41416	594284	SOLEROLO				38912	169404	ethyl pentadecanoate
35795	124922		46090	85297	Heptaethylene glycol		37154.5	229348	(1S,2R,4R,8S)-1,2:8,9-Diepoxy-p-menthane		41706	1170857	RHODIUM, MUE-DICHLORO-DI-(CIS-5,6-DIVINYLCYCLOOCTEN)-BIS-				39285	12923947	1H-Pyrrole-2,5-dione, 3-ethyl-4-methyl- (CAS) Methylethylmaleimide
35913	256960		46708	25695			37327	67016			41796	3801499	Heptasiloxane, hexadecamethyl-				39400	216741	Z-2-Octadecen-1-ol acetate
36079	211639						37450	243076			42128	431993	Heptaethylene glycol				39767	1.08435e+06	Salicylate <2-ethylhexyl->
36242	42586						37522	481968	Benzoic acid, 2-ethylhexyl ester		42461	2857058	Homomenthyl salicylate				40458	135352
36419	71411						37746	309244			42768	400459	Dodecanoic acid <n->				40691.5	1.90134e+06	Heptasiloxane, hexadecamethyl-
36483	23368						37879.5	204790			44184	498944	1,2-Benzenedicarboxylic acid, bis(2-methylpropyl) ester (CAS) Isobutyl phthalate				40999.5	4.9297e+06	DIHYDROACTINIDIOLIDE 2(4H) BENZOFURANONE, 5,6,7,7a-tetra H-4,4,7a-tri Me
36573	1617794	SILICATE ANION TETRAMER					38084	196376			44689	2491272	Heptasiloxane, hexadecamethyl-				41400	577903
36696	170935						38189.5	288306			44864	968021	Eicosanoic acid				41258	229382	2H-Pyran-2-one, tetrahydro-6-methyl-
36986	517957	Ethanol, 2-phenoxy-					38389	908016			46358	61324	Ethanol, 2-[2-(2-ethoxyethoxy)ethoxy]- (CAS) 2-(2-(2-ETHOXYETHOXY)ETHOXYETHANOL				41416	594284	SOLEROLO
37168	257129	(1S,2R,4R,8S)-1,2:8,9-Diepoxy-p-menthane					38571.5	157215									41776	4070756
37327	67016						38750.5	144080									41796	3801499	Heptasiloxane, hexadecamethyl-
37450	243076						38898	74384									42075	733194
37536	504830	Benzoic acid, 2-ethylhexyl ester					38998	270178									42279.5	1.0098e+06	Heptaethylene glycol
37758	231375						39087.5	77625									42752	566036	Dodecanoic acid <n->
37892	107904						39194	1.67814e+06									43842	57367
38140	242715						39354	299836									44165.5	416100	1,2-Benzenedicarboxylic acid, bis(2-methylpropyl) ester (CAS) Isobutyl phthalate
38267	311052						39451.5	4.1805e+06									44674.5	2903172	Heptasiloxane, hexadecamethyl-
38533	137660						39562.5	99323.5									44832	1.11437e+06	Eicosanoic acid
38633	95164						39769	1113592	Salicylate <2-ethylhexyl->								45892	30582
38875	163695						39839.5	258180	4,6,10,10-Tetramethyl-5-oxatricyclo[4.4.0.0(1,4)]dec-2-en-7-ol								46067	104500	Heptaethylene glycol
39017	53001						39967	93691									46358	61324	Ethanol, 2-[2-(2-ethoxyethoxy)ethoxy]- (CAS) 2-(2-(2-ETHOXYETHOXY)ETHOXYETHANOL
39137	466726						40050	131242
39200	30827						40167	249831
39277	2614445						40300	57882
39533	535746						40475	37377	Heptaethylene glycol
39646	180535						40707	1362792	Heptasiloxane, hexadecamethyl-
39708	66875						40830.5	626022
39783	986996	Salicylate <2-ethylhexyl->					41002.5	3.45521e+06	DIHYDROACTINIDIOLIDE 2(4H) BENZOFURANONE, 5,6,7,7a-tetra H-4,4,7a-tri Me
39854	250927	4,6,10,10-Tetramethyl-5-oxatricyclo[4.4.0.0(1,4)]dec-2-en-7-ol					41088	436224
39975	114064						41237.5	163752
							41453.5	561034
40178	201914						41552	900394
							41643	744626
40492	34202	Heptaethylene glycol					41787.5	3.32723e+06	SILICATE ANION TETRAMER
40720	1260171	Heptasiloxane, hexadecamethyl-					41950	1020864
40836	770283						42213.5	937472	7-Hexadecenoic acid, methyl ester, (Z)-
41011	3040317	DIHYDROACTINIDIOLIDE 2(4H) BENZOFURANONE, 5,6,7,7a-tetra H-4,4,7a-tri Me					42446.5	3.38371e+06	Homomenthyl salicylate
41089	307479						42633.5	248380
41317	246814						42754.5	416960	Dodecanoic acid <n->
41417	147435						42906.5	817952
41523	881770						42991.5	144256
41628	1086968						43229.5	187594
41798	3810833	SILICATE ANION TETRAMER					43228	277036
41958	1952590						43515	18677	Hexagol
42225	947717	7-Hexadecenoic acid, methyl ester, (Z)-					43716	131669	Heptaethylene glycol
42461	3198028	Homomenthyl salicylate					43812.5	142937	Hexagol
42692	376710						43953.5	288850
42768	388299	Dodecanoic acid <n->					44168.5	863674	1,2-Benzenedicarboxylic acid, bis(2-methylpropyl) ester (CAS) Isobutyl phthalate
42920	438276						44450	41240	Propanoic acid, 2-(methoxymethoxy)-
43000	93733						44678.5	2.34735e+06	Heptasiloxane, hexadecamethyl-
43392	22890						44851	611898	Docosanoic acid (CAS) Behenic acid
43515	18677	Hexagol					45079.5	63443
43707	121941	Heptaethylene glycol					45334.5	45011
43800	123256	Hexagol					46086.5	80297	Heptaethylene glycol
43985	219398						46236
44185	760375	1,2-Benzenedicarboxylic acid, bis(2-methylpropyl) ester (CAS) Isobutyl phthalate					46708
44450	41240	Propanoic acid, 2-(methoxymethoxy)-
44692	2206953	Heptasiloxane, hexadecamethyl-
44873	695980	Docosanoic acid (CAS) Behenic acid
45000	53660
45194	60972
46083	75297	Heptaethylene glycol
46236	108816

## Sheet:  Carotenoids Phormidium
Carotenoid	A1	A2	A3
13-cis-neoxanthin	0.7655	0.7241	0.75
all-trans-neoxanthin	0.4909	0.4643	0.5021
9-cis-neoxanthin	0.7259	0.7108	0.7457
9-cis-violaxanthin	0.9203	0.9345	0.9065
13-cis-lutein	0.442	0.5672	0.3245
13-cis-zeaxanthin	0.0237	0.02329	0.024
all-trans-lutein	17.9826	17.9909	17.9687
all-trans-zeaxanthin	13.5317	13.5998	13.4521
9-cis-lutein	0.4308	0.435	0.4211
9-cis-zeaxanthin	0.1538	0.16	0.1432
all-trans-canthaxanthin	0.2643	0.3345	0.1932
cis-carotenoid	0.2363	0.2222	0.2564
cis-carotenoid	0.2741	0.2834	0.26
cis-carotenoid	0.4895	0.48	0.4702
all-trans-zeinoxanthin	3.6102	3.4988	3.7321
all-trans-echinenone	5.0481	5.0001	5.1102
15-cis-β-carotene	0.2517	0.2243	0.2707
cis-echinenone	11.0601	11	11.1164
all-trans-α-carotene	3.8144	3.566	4.0428
all-trans-β-carotene	34.4854	35.02	33.9781
9-cis-β-carotene	1.7623	1.72381	1.8671

## Sheet: Carotenoids Scenedesmus
Carotenoid	A1	A2	A3
all-trans-violaxanthin	1.1425	1.2356	1.0444
9-cis-neoxanthin	2.1877	1.9334	2.35905
all-trans-luteoxanthin	1.9678	2.003	1.9356
all-trans-antheraxanthin	1.3767	1.4043	1.3565
all-trans-diatoxanthin	0.7604	0.7803	0.7294
all-trans-lutein	26.9227	27	26.8438
15-cis-zeaxanthin	1.3875	1.4593	1.335
all-trans-zeaxanthin	9.4644	9.429	9.4782
9-cis-lutein	1.0415	0.9877	1.0839
all-trans-canthaxanthin	0.364	0.3802	0.33423
9-cis-zeaxanthin	1.1064	1.0533	1.17842
5,6-β-carotene-epoxide	0.7424	0.72	0.7662
all-trans-β-cryptoxanthin	0.8577	0.8431	0.8732
all-trans-echinenone	6.0116	5.8932	6.1368
13-β-carotene	1.6218	1.6932	1.556
9-cis-echinenone	3.8383	3.6891	4.002
all-trans-α-carotene	1.5137	1.5333	1.51
all-trans-β-carotene	28.0482	28.2403	27.8716
9-cis-β-carotene	4.4835	4.5021	4.4999
