# Supplementary material for: Exploratory data of the microalgae compounds for food purposes
Source: Data Brief. 2020 Jan 25;29:105182. doi: 10.1016/j.dib.2020.105182 (PMC7005492; doi:10.1016/j.dib.2020.105182)
Supplement: Multimedia component 2 [file mmc2.xml]

<?xml version="1.0" encoding="utf-8" standalone="no"?>
<data>
  <datasets>
    <author>zepkaleila@yahoo.com.br;lqz@pq.cnpq.br</author>
    <type>0</type>
    <dataset>
      <value>6</value>
      <reason>Other (please explain)</reason>
      <comments> I have submitted my raw data as a supplementary data file along with my manuscript.</comments>
    </dataset>
  </datasets>
</data>
